# Supplementary material for: Generation of SNP datasets for orangutan population genomics using improved reduced-representation sequencing and direct comparisons of SNP calling algorithms
Source: BMC Genomics. 2014 Jan 10;15:16. doi: 10.1186/1471-2164-15-16 (PMC3897891; doi:10.1186/1471-2164-15-16)
Supplement: Additional file 2: Table S1 — List of study individuals. [file 1471-2164-15-16-S2.xlsx]

## Sheet: S1_sample_list
Table S1. List of study individuals
Individual	Population	Species	Region	Sex	Sample Type	Sampling Date
WA_1	West-Alas	Pongo abelii	Northwest Sumatra	M	Whole Blood	21.11.2005
WA_2	West-Alas	Pongo abelii	Northwest Sumatra	M	Whole Blood	21.11.2006
WA_3	West-Alas	Pongo abelii	Northwest Sumatra	F	Whole Blood	21.11.2007
WA_4	West-Alas	Pongo abelii	Northwest Sumatra	F	Whole Blood	24.12.2005
WA_5	West-Alas	Pongo abelii	Northwest Sumatra	M	Whole Blood	12.11.2005
WA_6	West-Alas	Pongo abelii	Northwest Sumatra	F	Whole Blood	24.12.2005
WA_7	West-Alas	Pongo abelii	Northwest Sumatra	F	Whole Blood	08.10.2005
WA_8	West-Alas	Pongo abelii	Northwest Sumatra	M	Whole Blood	08.10.2006
WA_9	West-Alas	Pongo abelii	Northwest Sumatra	F	Whole Blood	06.05.2006
WA_10	West-Alas	Pongo abelii	Northwest Sumatra	F	Whole Blood	24.12.2005
WA_11	West-Alas	Pongo abelii	Northwest Sumatra	M	Whole Blood	06.09.2006
WA_12	West-Alas	Pongo abelii	Northwest Sumatra	F	Whole Blood	04.02.2006
WA_13	West-Alas	Pongo abelii	Northwest Sumatra	M	Whole Blood	06.05.2006
WA_14	West-Alas	Pongo abelii	Northwest Sumatra	F	Whole Blood	12.11.2005
WA_15	West-Alas	Pongo abelii	Northwest Sumatra	F	Whole Blood	04.02.2006
SK_1	South Kinabatangan	Pongo pygmaeus morio	Northeast Borneo	F	Whole Blood	04.02.2010
SK_2	South Kinabatangan	Pongo pygmaeus morio	Northeast Borneo	F	Whole Blood	04.02.2010
SK_3	South Kinabatangan	Pongo pygmaeus morio	Northeast Borneo	M	Whole Blood	05.02.2010
SK_4	South Kinabatangan	Pongo pygmaeus morio	Northeast Borneo	M	Whole Blood	05.02.2010
SK_5	South Kinabatangan	Pongo pygmaeus morio	Northeast Borneo	M	Whole Blood	06.02.2010
SK_6	South Kinabatangan	Pongo pygmaeus morio	Northeast Borneo	M	Whole Blood	06.02.2010
SK_7	South Kinabatangan	Pongo pygmaeus morio	Northeast Borneo	M	Whole Blood	06.02.2010
SK_8	South Kinabatangan	Pongo pygmaeus morio	Northeast Borneo	M	Whole Blood	06.02.2010
SK_9	South Kinabatangan	Pongo pygmaeus morio	Northeast Borneo	M	Whole Blood	06.02.2010
SK_10	South Kinabatangan	Pongo pygmaeus morio	Northeast Borneo	F	Whole Blood	06.02.2010
SK_11	South Kinabatangan	Pongo pygmaeus morio	Northeast Borneo	M	Whole Blood	08.02.2010
SK_12	South Kinabatangan	Pongo pygmaeus morio	Northeast Borneo	M	Whole Blood	08.02.2010
SK_13	South Kinabatangan	Pongo pygmaeus morio	Northeast Borneo	M	Whole Blood	08.02.2010
SK_14	South Kinabatangan	Pongo pygmaeus morio	Northeast Borneo	M	Whole Blood	16.02.2010
SK_15	South Kinabatangan	Pongo pygmaeus morio	Northeast Borneo	F	Whole Blood	16.02.2010
SK_16	South Kinabatangan	Pongo pygmaeus morio	Northeast Borneo	F	Whole Blood	16.02.2010
