# Supplementary material for: Generation of SNP datasets for orangutan population genomics using improved reduced-representation sequencing and direct comparisons of SNP calling algorithms
Source: BMC Genomics. 2014 Jan 10;15:16. doi: 10.1186/1471-2164-15-16 (PMC3897891; doi:10.1186/1471-2164-15-16)
Supplement: Additional file 3: Table S2 — Basic sequencing and mapping statistics for all study individuals. [file 1471-2164-15-16-S3.xlsx]

## Sheet: S2_ind_basic_stats
Table S2. Basic sequencing and mapping statistics for all study individuals
Individual	Population	Total beads	Mapped reads F3	Mapped reads F5	Total mapped reads	% mapped F3	% mapped F5	Total bp passing high quality filters (bphiqual)a	bphiqual matching in-silico predictionsb	iRRL target efficiency (%)c	Mean sequence coveraged	Median sequence coveraged
WA_1	WA	49292298	37470056	3615166	41085222	76.016	7.33414	12673892	12357484	97.5035	70.1284	40.97
WA_2	WA	37174228	28664287	2370716	31035003	77.108	6.37731	8948586	8657259	96.7444	68.8249	42.24
WA_3	WA	46917923	35953417	3773266	39726683	76.6305	8.04227	10930563	10545929	96.4811	72.1343	41.68
WA_4	WA	33299284	24009171	1914332	25923503	72.1012	5.74887	6346072	6179537	97.3758	68.9028	42.9
WA_5	WA	39263916	29391148	2954029	32345177	74.8554	7.52352	10845558	10560344	97.3702	72.3613	41.69
WA_6	WA	46105067	34168912	3607637	37776549	74.111	7.82482	11628279	11185593	96.193	71.1771	41.36
WA_7	WA	32229848	24045574	2001818	26047392	74.6065	6.21107	11628279	11185593	96.193	71.1771	41.36
WA_8	WA	31665241	23601524	2562180	26163704	74.5345	8.09146	8769047	8570985	97.7414	75.0943	42.66
WA_9	WA	92913519	42386737	3667274	46054011	45.6196	3.94698	12854122	11192488	87.0731	56.4234	40.58
WA_10	WA	34009597	25857283	2274126	28131409	76.0294	6.68672	8169085	7959777	97.4378	71.0479	42.55
WA_11	WA	20362438	15793068	1361670	17154738	77.5598	6.68717	8008214	7804744	97.4592	69.4212	42.68
WA_12	WA	73041931	56023657	5360192	61383849	76.7007	7.33851	13747885	13271073	96.5317	70.4374	40.75
WA_13	WA	58385777	43242808	3897908	47140716	74.0639	6.67613	13146186	12761927	97.077	70.4397	40.92
WA_14	WA	49821551	38891523	3909350	42800873	78.0616	7.8467	12491163	12127905	97.0919	71.0355	41.1
WA_15	WA	30813183	22984433	2328673	25313106	74.5929	7.55739	8187784	8005757	97.7768	74.2683	42.89
Total	WA	675295801	482483598	45598337	528081935	/	/	/	/	/	/	/
Mean	WA	4.50197e+07	3.21656e+07	3.03989e+06	3.52055e+07	73.5061	6.9262	1.2407e+07	1.01578e+07	96.4033	70.1916	41.7553
Median	WA	39263916	29391148	2954029	32345177	74.8554	7.33414	10930563	10560344	97.0919	71.0355	41.68
SK_1	SK	53203171	33946147	8667237	42613384	63.8047	16.2908	19172077	17342891	90.4591	49.7989	40.77
SK_2	SK	44278780	16014503	4075314	20089817	36.1674	9.20376	13637944	6422988	47.0965	47.4273	39.88
SK_3	SK	51299839	35269730	9020858	44290588	68.7521	17.5846	17935765	16158644	90.0917	50.6373	41.13
SK_4	SK	34618999	28060571	7533288	35593859	81.0554	21.7606	14668357	13496898	92.0137	53.2861	41.4
SK_5	SK	55926738	40069230	10302123	50371353	71.6459	18.4207	18070791	16863737	93.3204	51.2725	40.88
SK_6	SK	47321982	28061965	7041823	35103788	59.3001	14.8807	19106920	16085693	84.1878	50.2416	40.95
SK_7	SK	47155939	35209706	9395908	44605614	74.6665	19.9252	17643456	14945703	84.7096	52.1032	41.24
SK_8	SK	48113617	29306604	7639421	36946025	60.9112	15.8779	19644644	16560683	84.3013	49.9263	40.73
SK_9	SK	49472477	40449154	10599426	51048580	81.7609	21.4249	18523921	17287993	93.3279	50.1983	40.77
SK_10	SK	52095725	40859054	10708334	51567388	78.4307	20.5551	19055494	17795413	93.3873	49.9153	40.67
SK_11	SK	55678462	36679163	9408008	46087171	65.8768	16.897	18021511	13289969	73.745	47.7882	40.4
SK_12	SK	51018856	36594500	23157125	59751625	71.7274	45.3893	20047467	12174784	60.7298	48.7563	40.33
SK_13	SK	30373598	9980894	2528617	12509511	32.8604	8.32505	8593406	3816017	44.4063	49.9683	40.27
SK_14	SK	44086074	24160878	6334668	30495546	54.8039	14.3689	18302919	15975745	87.2852	50.0794	40.95
SK_15	SK	50425043	32272868	8373266	40646134	64.0017	16.6054	18364849	15663597	85.2912	50.5783	41.11
SK_16	SK	47164781	35798036	9403785	45201821	75.8999	19.9382	17593190	15949358	90.6564	50.7355	41.01
Total	SK	762234081	502733003	144189201	646922204	/	/	/	/	/	/	/
Mean	SK	4.76396e+07	3.14208e+07	9.01183e+06	4.04326e+07	65.1041	18.5905	2.23968e+07	1.43644e+07	80.9381	50.1696	40.7806
Median	SK	48793047	3.45779e+07	8.84405e+06	43451986	67.3144	17.2408	18186855	1.59626e+07	86.2882	50.1389	40.825
aTotal number of base pairs sequenced passing all high quality filters such as mapping and base qualities ≥ 30 and sequence coverage ≥ 10 (sites used for SNP detection)
bTotal number of high-quality base pairs sequenced which were predicted by in-silico digest of the orangutan reference genome (PonAbe2, Sumatra) using HaeIII (=target sites)
cNote that the values are lower for SK individuals because the reference genome used for the in-silico digest stems from a Sumatran individual
dcoverage of the bphiqual sites estimated with the GATK Unified Genotyper
