# Supplementary material for: Generation of SNP datasets for orangutan population genomics using improved reduced-representation sequencing and direct comparisons of SNP calling algorithms
Source: BMC Genomics. 2014 Jan 10;15:16. doi: 10.1186/1471-2164-15-16 (PMC3897891; doi:10.1186/1471-2164-15-16)
Supplement: Additional file 4: Table S3 — Comparison of the SNP and genotype calling of GATK and CLC for each individual. [file 1471-2164-15-16-S4.xlsx]

## Sheet: S3_comp_GATK-CLC
Table S3. Comparison of the SNP and genotype calling of GATK and CLC for each individual
Individual	Population	Genotype call in both	% same genotype called	% different genotype called
WA_1	WA	61488	97.1425	2.85747
WA_2	WA	33974	96.8446	3.15535
WA_3	WA	55734	96.8368	3.16324
WA_4	WA	21382	96.6748	3.32523
WA_5	WA	52464	96.9198	3.08021
WA_6	WA	58382	96.922	3.078
WA_7	WA	35303	97.4846	2.51537
WA_8	WA	39744	97.0813	2.91868
WA_9	WA	56767	93.5896	6.41041
WA_10	WA	31812	96.9414	3.05859
WA_11	WA	26593	96.6683	3.3317
WA_12	WA	76242	96.6187	3.38134
WA_13	WA	67988	97.076	2.92405
WA_14	WA	66124	96.8362	3.16375
WA_15	WA	33824	97.5106	2.48936
Mean	WA	47854.7	96.7431	3.25685
Median	WA	52464	96.9198	3.08021
SK_1	SK	119674	98.3397	1.66034
SK_2	SK	81939	98.0559	1.94413
SK_3	SK	115359	98.3842	1.61583
SK_4	SK	92499	98.0681	1.93191
SK_5	SK	113192	98.2887	1.71125
SK_6	SK	120304	98.2893	1.71067
SK_7	SK	108940	98.3431	1.65688
SK_8	SK	120448	98.2133	1.78666
SK_9	SK	112495	98.2417	1.7583
SK_10	SK	116976	98.28	1.72001
SK_11	SK	110325	97.0913	2.90868
SK_12	SK	123002	98.3391	1.66095
SK_13	SK	59343	97.8784	2.12156
SK_14	SK	120543	97.9758	2.02417
SK_15	SK	114463	98.3785	1.62148
SK_16	SK	110068	98.252	1.74801
Mean	SK	108723	98.1512	1.8488
Median	SK	113828	98.266	1.73401
Mean_Overall		79270.7	97.4699	2.53012
Median_Overall		76242	97.5106	2.48936
