# Supplementary material for: Generation of SNP datasets for orangutan population genomics using improved reduced-representation sequencing and direct comparisons of SNP calling algorithms
Source: BMC Genomics. 2014 Jan 10;15:16. doi: 10.1186/1471-2164-15-16 (PMC3897891; doi:10.1186/1471-2164-15-16)
Supplement: Additional file 5: Table S4 — Comparison of the SNP and genotype calling of GATK and SAMtools for each individual. [file 1471-2164-15-16-S5.xlsx]

## Sheet: S4_comp_GATK-SAMtools
Table S4. Comparison of the SNP and genotype calling of GATK and SAMtools for each individual
Individual	Population	Genotype call in both	% same genotype called	% different genotype called
WA_1	WA	36220	98.3186	1.68139
WA_2	WA	16006	98.4256	1.57441
WA_3	WA	33342	98.4554	1.5446
WA_4	WA	10576	98.0806	1.91944
WA_5	WA	28630	98.7042	1.29584
WA_6	WA	34987	98.5195	1.48055
WA_7	WA	15316	98.7007	1.29929
WA_8	WA	19201	98.9011	1.0989
WA_9	WA	30852	97.0796	2.92039
WA_10	WA	15355	98.5086	1.49137
WA_11	WA	7938	99.2567	0.74326
WA_12	WA	50728	98.0859	1.91413
WA_13	WA	41639	98.3405	1.6595
WA_14	WA	40977	98.4235	1.57649
WA_15	WA	14530	99.1053	0.894701
Mean	WA	26419.8	98.4604	1.53962
Median	WA	28630	98.4554	1.5446
SK_1	SK	110335	98.1375	1.86251
SK_2	SK	78353	98.6969	1.30308
SK_3	SK	107044	98.0232	1.97676
SK_4	SK	83367	97.9836	2.01639
SK_5	SK	103565	97.8738	2.1262
SK_6	SK	111951	98.1822	1.81776
SK_7	SK	99917	98.0234	1.97664
SK_8	SK	112028	98.3245	1.67547
SK_9	SK	102263	97.9005	2.09949
SK_10	SK	106678	97.7456	2.25445
SK_11	SK	103438	97.4564	2.54355
SK_12	SK	117917	98.5854	1.41455
SK_13	SK	56338	98.7806	1.21943
SK_14	SK	111478	98.0561	1.94388
SK_15	SK	106235	98.0496	1.95039
SK_16	SK	101067	97.9558	2.04419
Mean	SK	100748	98.111	1.88905
Median	SK	104900	98.0365	1.96352
Mean_Overall		64782.9	98.28	1.71997
Median_Overall		56338	98.3186	1.68139
