# Supplementary material for: Generation of SNP datasets for orangutan population genomics using improved reduced-representation sequencing and direct comparisons of SNP calling algorithms
Source: BMC Genomics. 2014 Jan 10;15:16. doi: 10.1186/1471-2164-15-16 (PMC3897891; doi:10.1186/1471-2164-15-16)
Supplement: Additional file 6: Table S5 — Comparison of the SNP and genotype calling of SAMtools and CLC for each individual. [file 1471-2164-15-16-S6.xlsx]

## Sheet: S5_comp_SAMtools-CLC
Table S5. Comparison of the SNP and genotype calling of SAMtools and CLC for each individual
Individual	Population	Genotype call in both	% same genotype called	% different genotype called
WA_1	WA	37882	96.2146	3.78544
WA_2	WA	16683	96.2597	3.74033
WA_3	WA	35020	95.6054	4.39463
WA_4	WA	11181	95.4924	4.50765
WA_5	WA	29655	96.5672	3.43281
WA_6	WA	36447	96.1286	3.87137
WA_7	WA	15789	97.3653	2.63475
WA_8	WA	19888	96.7468	3.25322
WA_9	WA	31782	92.4643	7.53571
WA_10	WA	16227	96.0929	3.90707
WA_11	WA	7976	97.2417	2.75827
WA_12	WA	52999	95.2546	4.74537
WA_13	WA	43371	96.1518	3.84819
WA_14	WA	42776	95.7079	4.29213
WA_15	WA	14950	97.612	2.38796
Mean	WA	27508.4	96.0603	3.93966
Median	WA	29655	96.1518	3.84819
SK_1	SK	108741	97.4471	2.55285
SK_2	SK	73521	97.8156	2.18441
SK_3	SK	106153	97.5111	2.48886
SK_4	SK	81675	97.3223	2.67769
SK_5	SK	102473	97.2578	2.74219
SK_6	SK	109460	97.5096	2.49041
SK_7	SK	98369	97.3681	2.63193
SK_8	SK	108453	97.5916	2.40842
SK_9	SK	100769	97.266	2.73398
SK_10	SK	105498	97.1971	2.8029
SK_11	SK	98858	96.4161	3.58393
SK_12	SK	111969	97.7788	2.22115
SK_13	SK	53262	97.8202	2.17979
SK_14	SK	108561	97.1758	2.82422
SK_15	SK	103734	97.589	2.41097
SK_16	SK	99683	97.4439	2.5561
Mean	SK	98198.7	97.4069	2.59311
Median	SK	103104	97.4455	2.55448
Mean_Overall		63993.7	96.7553	3.24467
Median_Overall		53262	97.2417	2.75827
