# Supplementary material for: Generation of SNP datasets for orangutan population genomics using improved reduced-representation sequencing and direct comparisons of SNP calling algorithms
Source: BMC Genomics. 2014 Jan 10;15:16. doi: 10.1186/1471-2164-15-16 (PMC3897891; doi:10.1186/1471-2164-15-16)
Supplement: Additional file 7: Table S6 — List of tested restriction enzymes. [file 1471-2164-15-16-S7.xls]

## Sheet: S6_Enzymes
Table S6. List of restriction enzymes
Enzyme	Sequence
AluI	AGCT
BstUI	CGCG
DpnI	GATC
HaeIII	GGCC
RsaI	GTAC
HpyCH4V, CvRI	TGCA
AfeI	AGCGCT
BmgBI	CACGTC
BsrBI	CCGCTC
BstZ17I	GTATAC
DraI	TTTAAA
Eco53kI	GAGCTC
EcoRV	GATATC
FspI	TGCGCA
HpaI	GTTAAC
MscI	TGGCCA
NaeI	GCCGGC
PvuII	CAGCTG
ScaI	AGTACT
SfoI	GGCGCC
SmaI	CCCGGG
StuI	AGGCCT
ZraI	GACGTC
