# Supplementary material for: Generation of SNP datasets for orangutan population genomics using improved reduced-representation sequencing and direct comparisons of SNP calling algorithms
Source: BMC Genomics. 2014 Jan 10;15:16. doi: 10.1186/1471-2164-15-16 (PMC3897891; doi:10.1186/1471-2164-15-16)
Supplement: Additional file 8: Table S7 — PCR primer sequences used for the genotype validations. [file 1471-2164-15-16-S8.xls]

## Sheet: S7_SNP_validation_primers
Table S7. Primer sequences used for the genotype validations. Bases in small letters indicate low quality bases in the orangutan reference genome. Forward primers are indicated by '_F', reverse primers by '_R'.
Primer ID	Primer Sequence (5'-3')
chr1_24944851_F	aaacaaactcattgccgaaag
chr1_219461506_F	CAATCCTTGGCCTGATGAA
chr1_175192409_F	caccacacctggcaatttt
chr1_208620414_F	CCAGTGTGTGTGAAGCAAATTC
chr1_107518541_F	CTAGGAAAGAGCACATTGGGAAG
chr1_185953605_F	CTGAACCTCCAGCATCCAAC
chr1_4242060_F	gactatggaagtcataagaagcgagt
chr1_112009373_F	GCCACCCAGATGACAGCA
chr1_5139357_F	GCTCGAATGCTTGTGTGAGG
chr1_226543536_F	GGAAATGGCCTCAAGGAAGTA
chr1_143391350_F	ggcctctcttcttggcttg
chr1_3958934_F	GTCTCTGTAGCTCGGCTTCC
chr1_221293555_F	TCTCCTAGCGGCACCTGA
chr2a_28293664_F	acctctccatcttcttagggtcagt
chr2a_33857975_F	AGGCAGGCATAGGGAATTAG
chr2a_6106081_F	gcagctagggtggtaaacAGAG
chr2a_110169000_F	TGGAGCTATCACAGGACGATG
chr2b_116732260_F	ccaagacagcgagagagagagag
chr2b_24768739_F	CTGCGCTTTTAACCTCATACAC
chr2b_64996248_F	GGAGAAGGAAAGAACCCACTTA
chr2b_133348340_F	GGCCGGTGTTTCGAGAG
chr2b_6245962_F	tctggctttaggggatcttgtt
chr2b_101269295_F	TGTTCTGTAAACACCACCTAATTG
chr3_4892749_F	ACATGACCTTTAGTGGGCAAAG
chr3_79444560_F	ACTTTGCTCTAAAACCATTTGTGTC
chr3_158213691_F	gattacaggcgtgagcGTTA
chr3_8251414_F	GCTGAGGTCATACTTGGTAAAGGAG
chr3_135779953_F	GGCCCTTTGCCTATTTGTC
chr4_82339163_F	GAGGGCAAAGGCTGAACTTG
chr5_150282746_F	ATCCAGCATAAAGAACcctctctg
chr5_15192012_F	CAGCAGGCGTTGGACAG
chr5_183803425_F	GAACGTGTACTCAAATCCTCCTCT
chr5_12085608_F	GAACTAAATGGTGGGTTGAGTGT
chr5_175571985_F	GAGTCCTCGCCCTCCTTAGC
chr6_32510526_F	AACTCTGTCCCTGGAATTGAAA
chr6_32510526_F	AACTCTGTCCCTGGAATTGAAA
chr6_70010056_F	ACTGATGAACCCTCGTCTGTG
chr6_35351998_F	CATCCCAAAGGGCCAAG
chr6_30843959_F	CCTGGGTCCTCCCTGATAG
chr6_7054385_F	GTTATGACCCAGATACGTGGTG
chr6_25321401_F	TCTAAATACCAACACTTAACCCAGA
chr7_11255797_F	CATGACGTTTGTAAATGCCTCTAGT
chr7_28221055_F	CCTTTCCATCGTGCTGGT
chr7_148478776_F	CTCCAATGAAATCTGCGAAAA
chr7_33107094_F	gatggggttttgccatgttg
chr7_32762731_F	TATGTCCCTGTGAAGTGTTAAGAGA
chr7_32727906_F	TTTTGAAGAAGACAGAAGGATGG
chr8_148777043_F	TGCCAAACTGTGCTCCCTAT
chr9_127539021_F	CCTCGTCATAGGCAAAGGTAAG
chr9_124746781_F	CGAAGTGTGAAGCACCaactaa
chr9_47115306_F	GATGATGATGTCCTGCTCCA
chr9_134266946_F	GCCGAGAGCAACATGAATGA
chr9_41701746_F	GGCCATGCCAGATGAGG
chr9_23407926_F	TCAGTTCCTCCCCACCATT
chr9_90401891_F	ttatgatttgtccccgttactctatc
chr9_124605789_F	TTCCAGCAGTCTTGGGTCAG
chr10_65000478_F	AAACTGTATCTGGGAAAGGATGA
chr10_103756133_F	AAGAGGTGAGGGGCAGGT
chr10_3235539_F	ACAGGATGCTCGCCATCTAT
chr10_108961144_F	AGACAAGGGAGGTGTGAAAAC
chr10_130576144_F	CATTTGAGTGTAAGGGTGGGTTTA
chr10_103414836_F	CCAAACCAAACAGCCTTCC
chr10_133022276_F	ccgcctcggctacctaa
chr10_5043197_F	tcccacatcccgagtcc
chr11_130432197_F	aggcatggtgctaggaacttaac
chr11_45914047_F	catgctctgcacctacatttctttt
chr11_4072568_F	GGAGCTAGAGAGCCAGAAAGA
chr11_8660875_F	GGGGAATGGCGAAGGTT
chr11_117174368_F	TCCAGGCTCAACTTTGTTCAC
chr12_51604109_F	AACGAGAGAGACCTAATTGGCTAC
chr12_1624763_F	GGCCTCGCGTTTGGTAg
chr12_239824_F	TTCCCAGGCCAACCTTTAC
chr12_126793776_F	TTCCTGTTGAAGCCCATCTG
chr13_30715519_F	GGTTCTCAGGTTTAGAGGGTGAT
chr14_96790956_F	AGAGGGTAAAAGGTAGGGGTGA
chr14_101297454_F	ctccccatatccacccactt
chr14_106505114_F	GGTGGCATAAAGACCAAAAGGT
chr14_79127075_F	TTGGGAGTTCACCTACAATGC
chr15_87539423_F	gccaccacgcctaatttt
chr16_71973781_F	accctccatccctgtttaatttt
chr16_54132375_F	CACAAGGTCAGCCAAGAGC
chr16_73068101_F	TGGAAGAAGGGGCGTGT
chr17_9583225_F	AATTTGTGGCTGCATGAGG
chr17_64992963_F	CCAGACGAGAGACTGAATAAAGAG
chr17_29515153_F	GAAAACCGTGATATGGCTCAC
chr17_43041507_F	GTTCTCTGAAGACCGGAACC
chr17_14277696_F	TGTGTTGTGAAGTAAAAGCTGGAA
chr18_19718397_F	GGGAACTCCTCACGGATCTT
chr19_2253926_F	ACATGCCCAAAATCACTGG
chr19_6967639_F	GTCCTTGGTGTCTCTTTGCAG
chr20_29197787_F	atagagtttgttgggagaagtgg
chr20_61451986_F	CATCCCACTGACCCGAAAT
chr20_62514743_F	CCCACCGGGCCTTAGTT
chr20_42404631_F	cctcctgagttcaaacgattctc
chr20_35898880_F	GGATGTAAGCccggatctgt
chr21_13339641_F	GTAGAAATTGGCCTTTTGGACT
chr22_18310003_F	CCCCGTTTGGAAGGAGTAGAG
chr22_31379523_F	CGGTGGAAAGAATGCTCAC
chr22_15595242_F	GGCTTTGACTTCACGCTCAT
chrX_149542552_F	ACAGGCATGGTTCAAGTTCC
chrX_66733001_F	AGCTGAGAACACATTCCCTGT
chrX_119397713_F	cccagttccacctttaacacc
chrX_10406492_F	TGTGTTGGCCTGGGTATGAC
chr1_24944851_R	TGGTGTGTGGGCCTAGC
chr1_219461506_R	CAATCCTTGGCCTGATGAA
chr1_175192409_R	ccctaataacccctgcctct
chr1_208620414_R	CCAGTGTGTGTGAAGCAAATTC
chr1_107518541_R	CAGACTCACCTGCGACCTGT
chr1_185953605_R	CTGAACCTCCAGCATCCAAC
chr1_4242060_R	ccatctcttggccttactcaatc
chr1_112009373_R	TCACTCCGCAGGCCAGA
chr1_5139357_R	GGTGCAGCCCACGTTGT
chr1_226543536_R	gcagggacacagtttagcc
chr1_143391350_R	gcttgtgccatccccatt
chr1_3958934_R	GTCTCTGTAGCTCGGCTTCC
chr1_221293555_R	TCTCCTAGCGGCACCTGA
chr2a_28293664_R	ggcctaccatagcaaaactcaaa
chr2a_33857975_R	AGGCAGGCATAGGGAATTAG
chr2a_6106081_R	gcagctagggtggtaaacAGAG
chr2a_110169000_R	GCTGTCAAGGGGCGAAA
chr2b_116732260_R	caaagtgccataaactgggtagc
chr2b_24768739_R	CCAGGCTTCGCTCTTTG
chr2b_64996248_R	GGAGAAGGAAAGAACCCACTTA
chr2b_133348340_R	TGACAGTGAGGAAGAAGGGTAAA
chr2b_6245962_R	gaggcttgggctgattttct
chr2b_101269295_R	AAAACATCTGGGGAGGCTATAA
chr3_4892749_R	ACATGACCTTTAGTGGGCAAAG
chr3_79444560_R	ACTTTGCTCTAAAACCATTTGTGTC
chr3_158213691_R	gattacaggcgtgagcGTTA
chr3_8251414_R	GGATTTTGCTCGACAGTGCAT
chr3_135779953_R	GGCCCTTTGCCTATTTGTC
chr4_82339163_R	GAATATGAAGAtgtggtgctggact
chr5_150282746_R	GGTGTCTGCAAAGAAACACGGTA
chr5_15192012_R	CAGCAGGCGTTGGACAG
chr5_183803425_R	GAACGTGTACTCAAATCCTCCTCT
chr5_12085608_R	GAACTAAATGGTGGGTTGAGTGT
chr5_175571985_R	AAGCAGACGATAAACTGCAATCC
chr6_32510526_R	AACTCTGTCCCTGGAATTGAAA
chr6_32510526_R	TGTCGGAGCCAAGTAGATCA
chr6_70010056_R	ACTGATGAACCCTCGTCTGTG
chr6_35351998_R	CCCACCAGGGTAGTTATCAATC
chr6_30843959_R	CCTGGGTCCTCCCTGATAG
chr6_7054385_R	GTTATGACCCAGATACGTGGTG
chr6_25321401_R	TCTAAATACCAACACTTAACCCAGA
chr7_11255797_R	GGAAGTAGAACTGGGCAAGAAAG
chr7_28221055_R	CCTTTCCATCGTGCTGGT
chr7_148478776_R	CTCCAATGAAATCTGCGAAAA
chr7_33107094_R	cagcattcggtgtctggtga
chr7_32762731_R	TATGTCCCTGTGAAGTGTTAAGAGA
chr7_32727906_R	TTTTGAAGAAGACAGAAGGATGG
chr8_148777043_R	TGCCAAACTGTGCTCCCTAT
chr9_127539021_R	CCTCGTCATAGGCAAAGGTAAG
chr9_124746781_R	CGAAGTGTGAAGCACCaactaa
chr9_47115306_R	GATGATGATGTCCTGCTCCA
chr9_134266946_R	CCTCCCTACCCCTTTTGG
chr9_41701746_R	GGCCATGCCAGATGAGG
chr9_23407926_R	gctgaagatacagttggcagtctt
chr9_90401891_R	AGCCTGGAAACGCCATCTA
chr9_124605789_R	ATGGCTCGTGTGGTTTGG
chr10_65000478_R	AAACTGTATCTGGGAAAGGATGA
chr10_103756133_R	TCTCTCGTATTGCCTACAAAATG
chr10_3235539_R	TTGTATTTCAGTGGGTGCTTGT
chr10_108961144_R	AGACAAGGGAGGTGTGAAAAC
chr10_130576144_R	ATGAGACTTGCGGCTTGG
chr10_103414836_R	CCAAACCAAACAGCCTTCC
chr10_133022276_R	GGTGTCATGTCCCGTGCTAA
chr10_5043197_R	tgcaaaggcacagaggtg
chr11_130432197_R	AATCCTGTGCTCCCAGAAGTG
chr11_45914047_R	TGTTGCTCTTCTAGGCAGTGTTCT
chr11_4072568_R	GGAGCTAGAGAGCCAGAAAGA
chr11_8660875_R	GGGGAATGGCGAAGGTT
chr11_117174368_R	tggcattacaggcgtgagt
chr12_51604109_R	AACGAGAGAGACCTAATTGGCTAC
chr12_1624763_R	GGCCTCGCGTTTGGTAg
chr12_239824_R	TTCCCAGGCCAACCTTTAC
chr12_126793776_R	TTGGCCTGGAAAATTAGTTGCT
chr13_30715519_R	GGTTCTCAGGTTTAGAGGGTGAT
chr14_96790956_R	CGGATGCCAGAGGAATTG
chr14_101297454_R	CCACTCTCAACTTTCATTCTCATTC
chr14_106505114_R	GGTGGCATAAAGACCAAAAGGT
chr14_79127075_R	TTGGGAGTTCACCTACAATGC
chr15_87539423_R	gccaccacgcctaatttt
chr16_71973781_R	cattttagacgctggggttacag
chr16_54132375_R	CCTCCCCATAACATTCAGTACAC
chr16_73068101_R	ctggaaagtggagacattagtcc
chr17_9583225_R	AATTTGTGGCTGCATGAGG
chr17_64992963_R	CCAGACGAGAGACTGAATAAAGAG
chr17_29515153_R	GAAAACCGTGATATGGCTCAC
chr17_43041507_R	GTTCTCTGAAGACCGGAACC
chr17_14277696_R	ttgtgcccatgtaccctagaa
chr18_19718397_R	GGGAACTCCTCACGGATCTT
chr19_2253926_R	ACATGCCCAAAATCACTGG
chr19_6967639_R	GTCCTTGGTGTCTCTTTGCAG
chr20_29197787_R	atagagtttgttgggagaagtgg
chr20_61451986_R	GACAGGCAGAGGACAAACG
chr20_62514743_R	CCCACCGGGCCTTAGTT
chr20_42404631_R	TGGCCGCTGATCCTCAA
chr20_35898880_R	CCTCACTCCAACTGGGTCTTT
chr21_13339641_R	GTAGAAATTGGCCTTTTGGACT
chr22_18310003_R	GAGTACCCGCAGGAGGACA
chr22_31379523_R	CGGTGGAAAGAATGCTCAC
chr22_15595242_R	CCACTCGGTGTTGTTGACAG
chrX_149542552_R	ACAGGCATGGTTCAAGTTCC
chrX_66733001_R	AGCTGAGAACACATTCCCTGT
chrX_119397713_R	gatttctttggctgtaagtaacgtct
chrX_10406492_R	TGTGTTGGCCTGGGTATGAC
